# Supplementary material for: Telomere-to-telomere genome sequence of the model mould pathogen Aspergillus fumigatus
Source: Nat Commun. 2022 Sep 14;13:5394. doi: 10.1038/s41467-022-32924-7 (PMC9472742; doi:10.1038/s41467-022-32924-7)
Supplement: Supplementary file 5 — Supplementary Data 3 [file 41467_2022_32924_MOESM5_ESM.xlsx]

## Sheet: Sheet1
Supplementary data 3: A list of NCBI SRA transcript accession numbers used to guide annotation and to generate a list of potential transcribed regions
Please refer to https://www.ncbi.nlm.nih.gov/sra/
SRR11777594
SRR11777596
SRR11777598
SRR11777600
SRR11777605
SRR11777595
SRR11777597
SRR11777599
SRR11777601
SRR11777602
SRR11777603
SRR11777604
SRR7721843
SRR7721844
SRR7721845
SRR7721846
SRR7721847
SRR7721848
SRR7721849
SRR7721850
SRR7721851
SRR7721852
SRR7721853
SRR7721854
