# Supplementary material for: Telomere-to-telomere genome sequence of the model mould pathogen Aspergillus fumigatus
Source: Nat Commun. 2022 Sep 14;13:5394. doi: 10.1038/s41467-022-32924-7 (PMC9472742; doi:10.1038/s41467-022-32924-7)
Supplement: Supplementary file 6 — Supplementary Data 4 [file 41467_2022_32924_MOESM6_ESM.xlsx]

## Sheet: Sheet1
Supplementary Data 4: A. fumigatus genome assemblies obtained from NCBI assembly database (https://www.ncbi.nlm.nih.gov/assembly)
GenBank Assembly ID (Accession.version)
GCA_000225625.2
GCA_000225645.2
GCA_001643655.1
GCA_001643665.1
GCA_001715275.2
GCA_002234955.1
GCA_002234955.1
GCA_002234985.1
GCA_002234985.1
GCA_003069565.1
GCA_003069565.1
GCA_003116565.1
GCA_005768625.2
GCA_005768625.2
GCA_012656115.1
GCA_012656125.1
GCA_012656165.1
GCA_012656185.1
GCA_012656215.1
GCA_015571995.1
GCA_015572005.1
GCA_015572015.1
GCA_015572025.1
GCA_015586125.1
GCA_018804105.1
GCA_020498725.1
GCA_020498725.1
GCA_020498735.1
GCA_020498735.1
GCA_020498745.1
GCA_020498745.1
GCA_020498755.1
GCA_020498765.1
GCA_020498805.1
GCA_020498875.1
GCA_020498885.1
GCA_020498905.1
GCA_020498945.1
GCA_020498965.1
GCA_020498985.1
GCA_020499005.1
GCA_020499015.1
GCA_020499035.1
GCA_020499045.1
GCA_020499075.1
GCA_020499115.1
GCA_020499125.1
GCA_020499135.1
GCA_020499155.1
GCA_020499185.1
GCA_020499195.1
GCA_020499225.1
GCA_020499245.1
GCA_020499255.1
GCA_020499265.1
GCA_020499315.1
GCA_020499325.1
GCA_020499335.1
GCA_020499355.1
GCA_020499395.1
GCA_020499405.1
GCA_020499455.1
GCA_020499475.1
GCA_020499485.1
GCA_020499495.1
GCA_020499505.1
GCA_020499565.1
GCA_020499575.1
GCA_020499585.1
GCA_020499595.1
GCA_020499605.1
GCA_020499645.1
GCA_020499685.1
GCA_020499695.1
GCA_020499715.1
GCA_020499755.1
GCA_020499775.1
GCA_020499785.1
GCA_020499805.1
GCA_020499815.1
GCA_020499825.1
GCA_020499865.1
GCA_020499885.1
GCA_020499905.1
GCA_020499915.1
GCA_020499935.1
GCA_020499985.1
GCA_020500025.1
GCA_020500065.1
GCA_020500085.1
GCA_020500105.1
GCA_020500115.1
GCA_020500165.1
GCA_020500185.1
GCA_020500195.1
GCA_020500205.1
GCA_020500215.1
GCA_020500235.1
GCA_020500275.1
GCA_020500285.1
GCA_020500295.1
GCA_020500305.1
GCA_020500355.1
GCA_020500365.1
GCA_020500385.1
GCA_020500395.1
GCA_020500445.1
GCA_020500465.1
GCA_020500475.1
GCA_020500485.1
GCA_020500535.1
GCA_020500545.1
GCA_020500555.1
GCA_020500565.1
GCA_020500595.1
GCA_020500605.1
GCA_020500685.1
GCA_020500695.1
GCA_020500705.1
GCA_020500765.1
GCA_020500775.1
GCA_020500785.1
GCA_020500805.1
GCA_020500815.1
GCA_020500845.1
GCA_020500865.1
GCA_020500875.1
GCA_020500905.1
GCA_020500935.1
GCA_020500945.1
GCA_020500965.1
GCA_020500975.1
GCA_020500995.1
GCA_020501005.1
GCA_020501045.1
GCA_020501075.1
GCA_020501095.1
GCA_020501105.1
GCA_020501115.1
GCA_020501135.1
GCA_020501145.1
GCA_020501175.1
GCA_020501235.1
GCA_020501245.1
GCA_020501255.1
GCA_020501265.1
GCA_020501325.1
GCA_020501335.1
GCA_020501345.1
GCA_020501355.1
GCA_020501375.1
GCA_020501405.1
GCA_020501425.1
GCA_020501445.1
GCA_020501465.1
GCA_020501475.1
GCA_020501495.1
GCA_020501535.1
GCA_020501545.1
GCA_020501555.1
GCA_020501575.1
GCA_020501605.1
GCA_020501615.1
GCA_020501635.1
GCA_020501645.1
GCA_020501705.1
GCA_020501715.1
GCA_020501765.1
GCA_020501785.1
GCA_020501805.1
GCA_020501815.1
GCA_020501835.1
GCA_020501875.1
GCA_020501885.1
GCA_020501895.1
GCA_020501905.1
GCA_020501935.1
GCA_020501985.1
GCA_020502005.1
GCA_020502025.1
GCA_020502035.1
GCA_020502095.1
GCA_020502105.1
GCA_020502115.1
GCA_020502125.1
GCA_020502165.1
GCA_020502185.1
GCA_020502215.1
GCA_020502225.1
GCA_020502235.1
GCA_020502245.1
GCA_020502325.1
GCA_020502335.1
GCA_020502365.1
GCA_020502375.1
GCA_020502385.1
GCA_020502425.1
GCA_020502435.1
GCA_020502455.1
GCA_020502485.1
GCA_020502495.1
GCA_020502525.1
GCA_020502545.1
GCA_020502575.1
GCA_020502595.1
GCA_020502605.1
GCA_020502615.1
GCA_020502625.1
GCA_020502675.1
GCA_020502695.1
GCA_020502705.1
GCA_020502715.1
GCA_020502725.1
GCA_020502875.1
GCA_020502985.1
GCA_020502995.1
GCA_020503015.1
GCA_020503055.1
GCA_020503065.1
GCA_020503085.1
GCA_020503095.1
GCA_020503105.1
GCA_020503165.1
GCA_020503175.1
GCA_020503185.1
GCA_020503195.1
GCA_020503205.1
GCA_020503245.1
GCA_020503265.1
GCA_020503275.1
GCA_020503295.1
GCA_020503305.1
GCA_020503345.1
GCA_020503365.1
GCA_020503375.1
GCA_020503395.1
GCA_020503435.1
GCA_020503445.1
GCA_020503455.1
GCA_020503465.1
GCA_020503515.1
GCA_020503535.1
GCA_020503545.1
GCA_020503555.1
GCA_020503565.1
GCA_020503635.1
GCA_020503645.1
GCA_020503665.1
GCA_020503705.1
GCA_020503715.1
GCA_020503725.1
GCA_020503735.1
GCA_020503795.1
GCA_020503805.1
GCA_020503815.1
GCA_020503825.1
GCA_020503885.1
GCA_020503895.1
GCA_020503915.1
GCA_020503935.1
GCA_020510485.1
